# Supplementary material for: A cynomolgus monkey with naturally occurring Parkinson's disease
Source: Natl Sci Rev. 2020 Dec 10;8(3):nwaa292. doi: 10.1093/nsr/nwaa292 (PMC8288342; doi:10.1093/nsr/nwaa292)
Supplement: nwaa292_Supplemental_File [file nwaa292_supplemental_file.zip]

Archive with 4 entries (4 files):
- Supplementary Data-R1.pdf
- Video S1-typical PD symptoms.mov
- Video S2-L-dopa treatment effect.mov
- Video S3-APO treatment effect.mov
